# Supplementary material for: MicroRNA signature in classical Hodgkin lymphoma
Source: J Appl Genet. 2021 Feb 5;62(2):281–8. doi: 10.1007/s13353-021-00614-7 (PMC8032569; doi:10.1007/s13353-021-00614-7)
Supplement: Supplementary file 1 — Supplementary Table 1: Detailed comparison between microRNA profiling studies. Supplementary Table 2: MicroRNAs referred to the Venn diagrams in Fig. 2. (XLSX 15.2 kb) [file 13353_2021_614_MOESM1_ESM.xlsx]

## Sheet: Supplementary Table 1
Supplementary Table 1
		Navarro et al., 2008	Van Vlierberghe et al., 2009	Gibcus et al., 2009	Yuan et al., 2017
		13 miRNAs, most differently expressed in cHL cell lines in comparison to reactive lymph nodes were selected based on the log2 of fold change (−ΔΔCt)	Differentially expressed miRNAs were determined by using Rank Product analysis (False Discovery Rate <0.05)	Nonparametric Kruskal-Wallis test was used and differences with the p values <0.05 were considered statistically significant	All detected miRNAs with at least 50 read counts in the sum of all seven samples (cHL cell lines and GCB cells) were included in statistical analysis. A moderated t-test with Benjamini-Hochberg multiple testing correction was used for the detection of significantly differentially expressed miRNAs with a fold change >4
Upregulated microRNAs	let-7f-2	Not investigated in the study	Other	Altered in the study	Altered in the study
	mir-9	Not investigated in the study	Altered in the study	Altered in the study	Altered in the study
	mir-23a	Not investigated in the study	Other	Altered in the study	Altered in the study
	mir-27a	Altered in the study	Other	Altered in the study	Altered in the study
	mir-155	Not investigated in the study	Altered in the study	Altered in the study	Altered in the study
	mir-196a	Not investigated in the study	Altered in the study	Not investigated in the study	Altered in the study
	mir-21	Altered in the study	Altered in the study	Altered in the study	Altered, but not significant in the study
Downregulated microRNAs	mir-138	Altered in the study	Other	Not altered in the study	Altered in the study
	mir-150	Not investigated in the study	Other	Altered in the study	Altered in the study
Altered in the study
Altered, but not significant in the study
Not investigated in the study
Not altered in the study
Other - no information

## Sheet: Supplementary Table 2
Supplementary Table 2
Altered exclusively in 1 study				Altered exclusively in 2 of 4 studies				Altered exclusively in 3 of 4 studies				Altered in all 4 studies
	UP	DOWN			UP	DOWN			UP	DOWN			UP	DOWN
Navarro et al., 2008		mir-23b		Navarro et al., 2008 + van Vlierberghe et al., 2009	none	none		Navarro et al., 2008 + van Vlierberghe et al., 2009 + Gibcus et al., 2009	mir-21	none		Navarro et al., 2008 + van Vlierberghe et al., 2009 + Gibcus et al., 2009 + Yuan et al., 2017	none	none
	mir-147	mir-126
	mir-182	mir-135a
	mir-183	mir-204
	mir-216	mir-205
		mir-335		Navarro et al., 2008 + Gibcus et al., 2009	none	none		Navarro et al., 2008 + Gibcus et al., 2009 + Yuan et al., 2017	mir-27a	none
van Vlierberghe et al., 2009	mir-18a
	mir-30a-5p	mir-200a
	mir-140	mir-520a
	mir-186	mir-614		Navarro et al., 2008 + Yuan et al., 2017	none	mir-138		Navarro et al., 2008 + van Vlierberghe et al., 2009 + Yuan et al., 2017	none	none
	mir-374
Gibcus et al., 2009	let-7-e	none
	mir-15b
	mir-19a			van Vlierberghe et al., 2009 + Gibcus et al., 2009	mir-16 mir-20a mir-30b	none		van Vlierberghe et al., 2009 + Gibcus et al., 2009 + Yuan et al., 2017		none
	mir-19b								mir-155
	mir-25								mir-9
	mir-29a
	mir-29c
	mir-92			van Vlierberghe et al., 2009 + Yuan et al., 2017	mir-196a	none
	mir-93
	mir-106a
	mir-106b
	mir-125a
	mir-130b			Gibcus et al., 2009 + Yuan et al., 2017		mir-150
	mir-142-3p				mir-23a
	mir-191				let-7-f
Yuan et al., 2017	let-7a-3p
	let-7b-3p
	let-7b-5p
	mir-12_28421-5p
	mir-24-3p
	mir24-2-5p
	mir-33b-5p
	mir-92b-3p
	mir-98-3p
	mir-99a-5p
	mir-101-5p
	mir-147b	mir-2_4723-5p
	mir-149-5p	mir-7_18763-5p
	mir-153-3p	mir-17_35723-3p
	mir-190a-5p	mir-20b-5p
	mi-195-5p	mir-28-3p
	mir-296-5p	mir-28-5p
	mir-301b-3p	mir-30a-3p
	mir-320a	mir-30a-5p
	mir-330-3p	mir-141-3p
	mir-330-5p	mir-143-3p
	mir-345-5p	mir-148a-3p
	mir-378a-3p	mir-148a-5p
	mir-424-3p	mir-130a-3p
	mir-424-5p	mir-138-1-3p
	mir-450a-5p	mir-181a-2-3p
	mir-450b-5p	mir-223-3p
	mir-497-5p	mir-340-5p
	mir-542-3p	mir-363-3p
	mir-550a-3p	mir-548h-5p
	mir-550a-5p	mir-577
	mir-550a-3-5p	mir-598-3p
	mir-615-3p	mir-2116-3p
	mir-625-5p	mi-3150b-3p
	mir-744-3p	mir-3681-5p
	mir-760	mir-5100
	mir-877-5p	mir-6500-3p
	mir-944
	mir-1254
	mir-1276
	mir-1301-3p
	mir-3176
	mir-3200-3p
	mir-4461
	mir-5701
	mir-7705
